# Supplementary material for: Feasible Structure Manipulation of Vanadium Selenide into VSe2 on Au(111)
Source: Nanomaterials (Basel). 2022 Jul 22;12(15):2518. doi: 10.3390/nano12152518 (PMC9332180; doi:10.3390/nano12152518)
Supplement: Supplementary file 1 [file nanomaterials-12-02518-s001.zip]

Archive with 1 entries (1 files):
- nanomaterials-1791978-supplementary.pdf
